# Supplementary material for: Two-way Dispatched function in Sonic hedgehog shedding and transfer to high-density lipoproteins
Source: eLife. 2024 Sep 19;12:RP86920. doi: 10.7554/eLife.86920 (PMC11412720; doi:10.7554/eLife.86920)
Supplement: Figure 1—source data 1. — A–D contain uncropped western blots shown in Figure 1A–D. Folders A’–D’ contain biological replicates of the respective experiments. Prizm files A’–D’ quantify relative Shh release rates based on the data shown in folders A’–D’. [file elife-86920-fig1-data1.zip]

Archive with 110 entries (105 files):
- Figure_1_Source_Data_1 /
- __MACOSX/._Figure_1_Source_Data_1 
- Figure_1_Source_Data_1 /.DS_Store
- __MACOSX/Figure_1_Source_Data_1 /._.DS_Store
- Figure_1_Source_Data_1 /A''-D''_RP_HPLC.xlsx
- __MACOSX/Figure_1_Source_Data_1 /._A''-D''_RP_HPLC.xlsx
- Figure_1_Source_Data_1 /A'_Fig_1_Quant_H7/
- Figure_1_Source_Data_1 /A'_truncated released H7.prism
- __MACOSX/Figure_1_Source_Data_1 /._A'_truncated released H7.prism
- Figure_1_Source_Data_1 /A_V744_1_antiShh_1min labelled.jpg
- __MACOSX/Figure_1_Source_Data_1 /._A_V744_1_antiShh_1min labelled.jpg
- Figure_1_Source_Data_1 /A_V744_1_antiShh_1min.jpg
- __MACOSX/Figure_1_Source_Data_1 /._A_V744_1_antiShh_1min.jpg
- Figure_1_Source_Data_1 /B'_Fig_1_quant_268/
- Figure_1_Source_Data_1 /B'_truncated released 268.prism
- __MACOSX/Figure_1_Source_Data_1 /._B'_truncated released 268.prism
- Figure_1_Source_Data_1 /B_V749_2_antiShh_2min labelled.jpg
- __MACOSX/Figure_1_Source_Data_1 /._B_V749_2_antiShh_2min labelled.jpg
- Figure_1_Source_Data_1 /B_V749_2_antiShh_2min.jpg
- __MACOSX/Figure_1_Source_Data_1 /._B_V749_2_antiShh_2min.jpg
- Figure_1_Source_Data_1 /C'_Fig_1_quant_H18/
- Figure_1_Source_Data_1 /C'_truncated released H18.prism
- __MACOSX/Figure_1_Source_Data_1 /._C'_truncated released H18.prism
- Figure_1_Source_Data_1 /C_V757_3_0.5min_antiShh labelled.jpg
- __MACOSX/Figure_1_Source_Data_1 /._C_V757_3_0.5min_antiShh labelled.jpg
- Figure_1_Source_Data_1 /C_V757_3_0.5min_antiShh.jpg
- __MACOSX/Figure_1_Source_Data_1 /._C_V757_3_0.5min_antiShh.jpg
- Figure_1_Source_Data_1 /D'_Fig_1_quant_242/
- Figure_1_Source_Data_1 /D'_full released 242.prism
- __MACOSX/Figure_1_Source_Data_1 /._D'_full released 242.prism
- Figure_1_Source_Data_1 /D_V757_6_0.5min_antiShh labelled.jpg
- __MACOSX/Figure_1_Source_Data_1 /._D_V757_6_0.5min_antiShh labelled.jpg
- Figure_1_Source_Data_1 /D_V757_6_0.5min_antiShh.jpg
- __MACOSX/Figure_1_Source_Data_1 /._D_V757_6_0.5min_antiShh.jpg
- Figure_1_Source_Data_1 /A'_Fig_1_Quant_H7/.DS_Store
- __MACOSX/Figure_1_Source_Data_1 /A'_Fig_1_Quant_H7/._.DS_Store
- Figure_1_Source_Data_1 /A'_Fig_1_Quant_H7/14-11-23_Gel 2_antiShh Rabbit_1min labelled.jpg
- __MACOSX/Figure_1_Source_Data_1 /A'_Fig_1_Quant_H7/._14-11-23_Gel 2_antiShh Rabbit_1min labelled.jpg
- Figure_1_Source_Data_1 /A'_Fig_1_Quant_H7/14-11-23_Gel 2_antiShh Rabbit_1min.jpg
- __MACOSX/Figure_1_Source_Data_1 /A'_Fig_1_Quant_H7/._14-11-23_Gel 2_antiShh Rabbit_1min.jpg
- Figure_1_Source_Data_1 /A'_Fig_1_Quant_H7/14-11-23_Gel 3_antiShh Rabbit_1min labelled.jpg
- __MACOSX/Figure_1_Source_Data_1 /A'_Fig_1_Quant_H7/._14-11-23_Gel 3_antiShh Rabbit_1min labelled.jpg
- Figure_1_Source_Data_1 /A'_Fig_1_Quant_H7/14-11-23_Gel 3_antiShh Rabbit_1min.jpg
- __MACOSX/Figure_1_Source_Data_1 /A'_Fig_1_Quant_H7/._14-11-23_Gel 3_antiShh Rabbit_1min.jpg
- Figure_1_Source_Data_1 /A'_Fig_1_Quant_H7/14-11-23_Gel 4_antiShh Rabbit_1min labelled.jpg
- __MACOSX/Figure_1_Source_Data_1 /A'_Fig_1_Quant_H7/._14-11-23_Gel 4_antiShh Rabbit_1min labelled.jpg
- Figure_1_Source_Data_1 /A'_Fig_1_Quant_H7/14-11-23_Gel 4_antiShh Rabbit_1min.jpg
- __MACOSX/Figure_1_Source_Data_1 /A'_Fig_1_Quant_H7/._14-11-23_Gel 4_antiShh Rabbit_1min.jpg
- Figure_1_Source_Data_1 /A'_Fig_1_Quant_H7/16-11-23_Gel6_antiShh Rabbit_1min labelled.jpg
- __MACOSX/Figure_1_Source_Data_1 /A'_Fig_1_Quant_H7/._16-11-23_Gel6_antiShh Rabbit_1min labelled.jpg
- Figure_1_Source_Data_1 /A'_Fig_1_Quant_H7/16-11-23_Gel6_antiShh Rabbit_1min.jpg
- __MACOSX/Figure_1_Source_Data_1 /A'_Fig_1_Quant_H7/._16-11-23_Gel6_antiShh Rabbit_1min.jpg
- Figure_1_Source_Data_1 /A'_Fig_1_Quant_H7/20-01-22_Gel 2_antiShh Rabbit_3min labelled.jpg
- __MACOSX/Figure_1_Source_Data_1 /A'_Fig_1_Quant_H7/._20-01-22_Gel 2_antiShh Rabbit_3min labelled.jpg
- Figure_1_Source_Data_1 /A'_Fig_1_Quant_H7/20-01-22_Gel 2_antiShh Rabbit_3min.jpg
- __MACOSX/Figure_1_Source_Data_1 /A'_Fig_1_Quant_H7/._20-01-22_Gel 2_antiShh Rabbit_3min.jpg
- Figure_1_Source_Data_1 /A'_Fig_1_Quant_H7/V744_Gel1_antiShhrabbit_1min labelled.jpg
- __MACOSX/Figure_1_Source_Data_1 /A'_Fig_1_Quant_H7/._V744_Gel1_antiShhrabbit_1min labelled.jpg
- Figure_1_Source_Data_1 /A'_Fig_1_Quant_H7/V744_Gel1_antiShhrabbit_1min.jpg
- __MACOSX/Figure_1_Source_Data_1 /A'_Fig_1_Quant_H7/._V744_Gel1_antiShhrabbit_1min.jpg
- Figure_1_Source_Data_1 /A'_Fig_1_Quant_H7/VK193_20220209_Gel2_anti-Shh Rabitt_3min labelled.jpg
- __MACOSX/Figure_1_Source_Data_1 /A'_Fig_1_Quant_H7/._VK193_20220209_Gel2_anti-Shh Rabitt_3min labelled.jpg
- Figure_1_Source_Data_1 /A'_Fig_1_Quant_H7/VK193_20220209_Gel2_anti-Shh Rabitt_3min.jpg
- __MACOSX/Figure_1_Source_Data_1 /A'_Fig_1_Quant_H7/._VK193_20220209_Gel2_anti-Shh Rabitt_3min.jpg
- Figure_1_Source_Data_1 /B'_Fig_1_quant_268/.DS_Store
- __MACOSX/Figure_1_Source_Data_1 /B'_Fig_1_quant_268/._.DS_Store
- Figure_1_Source_Data_1 /B'_Fig_1_quant_268/24-02-15_16 Bit_V790 Gel 2_antiShh_1min49sec labelled.jpg
- __MACOSX/Figure_1_Source_Data_1 /B'_Fig_1_quant_268/._24-02-15_16 Bit_V790 Gel 2_antiShh_1min49sec labelled.jpg
- Figure_1_Source_Data_1 /B'_Fig_1_quant_268/24-02-15_16 Bit_V790 Gel 2_antiShh_1min49sec.jpg
- __MACOSX/Figure_1_Source_Data_1 /B'_Fig_1_quant_268/._24-02-15_16 Bit_V790 Gel 2_antiShh_1min49sec.jpg
- Figure_1_Source_Data_1 /B'_Fig_1_quant_268/24-02-21_16Bit_V793 Gel 2_antiShh_2min51sec labelled.jpg
- __MACOSX/Figure_1_Source_Data_1 /B'_Fig_1_quant_268/._24-02-21_16Bit_V793 Gel 2_antiShh_2min51sec labelled.jpg
- Figure_1_Source_Data_1 /B'_Fig_1_quant_268/24-02-21_16Bit_V793 Gel 2_antiShh_2min51sec.jpg
- __MACOSX/Figure_1_Source_Data_1 /B'_Fig_1_quant_268/._24-02-21_16Bit_V793 Gel 2_antiShh_2min51sec.jpg
- Figure_1_Source_Data_1 /B'_Fig_1_quant_268/V749_2_antiShhrabbit_2min labelled.jpg
- __MACOSX/Figure_1_Source_Data_1 /B'_Fig_1_quant_268/._V749_2_antiShhrabbit_2min labelled.jpg
- Figure_1_Source_Data_1 /B'_Fig_1_quant_268/V749_2_antiShhrabbit_2min.jpg
- __MACOSX/Figure_1_Source_Data_1 /B'_Fig_1_quant_268/._V749_2_antiShhrabbit_2min.jpg
- Figure_1_Source_Data_1 /C'_Fig_1_quant_H18/.DS_Store
- __MACOSX/Figure_1_Source_Data_1 /C'_Fig_1_quant_H18/._.DS_Store
- Figure_1_Source_Data_1 /C'_Fig_1_quant_H18/24-02-15_V790 Gel 1_antiShh_20sec labelled.jpg
- __MACOSX/Figure_1_Source_Data_1 /C'_Fig_1_quant_H18/._24-02-15_V790 Gel 1_antiShh_20sec labelled.jpg
- Figure_1_Source_Data_1 /C'_Fig_1_quant_H18/24-02-15_V790 Gel 1_antiShh_20sec.jpg
- __MACOSX/Figure_1_Source_Data_1 /C'_Fig_1_quant_H18/._24-02-15_V790 Gel 1_antiShh_20sec.jpg
- Figure_1_Source_Data_1 /C'_Fig_1_quant_H18/24-02-15_V790 Gel 4_antiShh_2min labelled.jpg
- __MACOSX/Figure_1_Source_Data_1 /C'_Fig_1_quant_H18/._24-02-15_V790 Gel 4_antiShh_2min labelled.jpg
- Figure_1_Source_Data_1 /C'_Fig_1_quant_H18/24-02-15_V790 Gel 4_antiShh_2min.jpg
- __MACOSX/Figure_1_Source_Data_1 /C'_Fig_1_quant_H18/._24-02-15_V790 Gel 4_antiShh_2min.jpg
- Figure_1_Source_Data_1 /C'_Fig_1_quant_H18/24-02-21_V793 Gel 5_antiShh_5min labelled.jpg
- __MACOSX/Figure_1_Source_Data_1 /C'_Fig_1_quant_H18/._24-02-21_V793 Gel 5_antiShh_5min labelled.jpg
- Figure_1_Source_Data_1 /C'_Fig_1_quant_H18/24-02-21_V793 Gel 5_antiShh_5min.jpg
- __MACOSX/Figure_1_Source_Data_1 /C'_Fig_1_quant_H18/._24-02-21_V793 Gel 5_antiShh_5min.jpg
- Figure_1_Source_Data_1 /C'_Fig_1_quant_H18/V757_3_0.5min_antiShh labelled.jpg
- __MACOSX/Figure_1_Source_Data_1 /C'_Fig_1_quant_H18/._V757_3_0.5min_antiShh labelled.jpg
- Figure_1_Source_Data_1 /C'_Fig_1_quant_H18/V757_3_0.5min_antiShh.jpg
- __MACOSX/Figure_1_Source_Data_1 /C'_Fig_1_quant_H18/._V757_3_0.5min_antiShh.jpg
- Figure_1_Source_Data_1 /D'_Fig_1_quant_242/.DS_Store
- __MACOSX/Figure_1_Source_Data_1 /D'_Fig_1_quant_242/._.DS_Store
- Figure_1_Source_Data_1 /D'_Fig_1_quant_242/24-02-15_16 Bit_Kay V 790 Gel 6_antiShh_5min labelled.jpg
- __MACOSX/Figure_1_Source_Data_1 /D'_Fig_1_quant_242/._24-02-15_16 Bit_Kay V 790 Gel 6_antiShh_5min labelled.jpg
- Figure_1_Source_Data_1 /D'_Fig_1_quant_242/24-02-15_16 Bit_Kay V 790 Gel 6_antiShh_5min.jpg
- __MACOSX/Figure_1_Source_Data_1 /D'_Fig_1_quant_242/._24-02-15_16 Bit_Kay V 790 Gel 6_antiShh_5min.jpg
- Figure_1_Source_Data_1 /D'_Fig_1_quant_242/24-02-15_V790_Gel 3_antiShh_1min labelled.jpg
- __MACOSX/Figure_1_Source_Data_1 /D'_Fig_1_quant_242/._24-02-15_V790_Gel 3_antiShh_1min labelled.jpg
- Figure_1_Source_Data_1 /D'_Fig_1_quant_242/24-02-15_V790_Gel 3_antiShh_1min.jpg
- __MACOSX/Figure_1_Source_Data_1 /D'_Fig_1_quant_242/._24-02-15_V790_Gel 3_antiShh_1min.jpg
- Figure_1_Source_Data_1 /D'_Fig_1_quant_242/V757_6_0.5min_aShh labelled.jpg
- __MACOSX/Figure_1_Source_Data_1 /D'_Fig_1_quant_242/._V757_6_0.5min_aShh labelled.jpg
- Figure_1_Source_Data_1 /D'_Fig_1_quant_242/V757_6_0.5min_aShh.jpg
- __MACOSX/Figure_1_Source_Data_1 /D'_Fig_1_quant_242/._V757_6_0.5min_aShh.jpg
