# Supplementary material for: Two-way Dispatched function in Sonic hedgehog shedding and transfer to high-density lipoproteins
Source: eLife. 2024 Sep 19;12:RP86920. doi: 10.7554/eLife.86920 (PMC11412720; doi:10.7554/eLife.86920)
Supplement: Figure 1—figure supplement 1—source data 1. [file elife-86920-fig1-figsupp1-data1.zip]

Archive with 22 entries (21 files):
- Figure Supplement 1 - Source Data 1/
- __MACOSX/._Figure Supplement 1 - Source Data 1
- Figure Supplement 1 - Source Data 1/.DS_Store
- __MACOSX/Figure Supplement 1 - Source Data 1/._.DS_Store
- Figure Supplement 1 - Source Data 1/B_NanoLuc raw fluorescence.pzfx
- __MACOSX/Figure Supplement 1 - Source Data 1/._B_NanoLuc raw fluorescence.pzfx
- Figure Supplement 1 - Source Data 1/C_24-05-23_16Bit_Gel 3_S1 S217 #24 TCA Heparin mit Zellen_antiShh Rabbit(neu)_5sec.jpg
- __MACOSX/Figure Supplement 1 - Source Data 1/._C_24-05-23_16Bit_Gel 3_S1 S217 #24 TCA Heparin mit Zellen_antiShh Rabbit(neu)_5sec.jpg
- Figure Supplement 1 - Source Data 1/C_24-05-23_16Bit_Gel 3_S1 S217 #24 TCA Heparin mit Zellen_antiShh Rabbit(neu)_5sec_labelled.jpg
- __MACOSX/Figure Supplement 1 - Source Data 1/._C_24-05-23_16Bit_Gel 3_S1 S217 #24 TCA Heparin mit Zellen_antiShh Rabbit(neu)_5sec_labelled.jpg
- Figure Supplement 1 - Source Data 1/C_Gel 3 Ladungskontrolle 24-05-23.jpg
- __MACOSX/Figure Supplement 1 - Source Data 1/._C_Gel 3 Ladungskontrolle 24-05-23.jpg
- Figure Supplement 1 - Source Data 1/C_Gel 3 Ladungskontrolle 24-05-23labelled.jpg
- __MACOSX/Figure Supplement 1 - Source Data 1/._C_Gel 3 Ladungskontrolle 24-05-23labelled.jpg
- Figure Supplement 1 - Source Data 1/D_02-06-23_16Bit_Gel 2_ Panc 4-6_anti Shh Rabbit_3min4sec.jpg
- __MACOSX/Figure Supplement 1 - Source Data 1/._D_02-06-23_16Bit_Gel 2_ Panc 4-6_anti Shh Rabbit_3min4sec.jpg
- Figure Supplement 1 - Source Data 1/D_02-06-23_16Bit_Gel 2_ Panc 4-6_anti Shh Rabbit_3min4sec_labelled.jpg
- __MACOSX/Figure Supplement 1 - Source Data 1/._D_02-06-23_16Bit_Gel 2_ Panc 4-6_anti Shh Rabbit_3min4sec_labelled.jpg
- Figure Supplement 1 - Source Data 1/D_V661_6min labelled.jpg
- __MACOSX/Figure Supplement 1 - Source Data 1/._D_V661_6min labelled.jpg
- Figure Supplement 1 - Source Data 1/D_V661_6min.jpg
- __MACOSX/Figure Supplement 1 - Source Data 1/._D_V661_6min.jpg
