# Supplementary material for: Two-way Dispatched function in Sonic hedgehog shedding and transfer to high-density lipoproteins
Source: eLife. 2024 Sep 19;12:RP86920. doi: 10.7554/eLife.86920 (PMC11412720; doi:10.7554/eLife.86920)
Supplement: Figure 1—figure supplement 2—source data 1. [file elife-86920-fig1-figsupp2-data1.zip]

Archive with 84 entries (83 files):
- Figure 1-Figure Supplement 1 - Source Data 1/
- __MACOSX/._Figure 1-Figure Supplement 1 - Source Data 1
- Figure 1-Figure Supplement 1 - Source Data 1/.DS_Store
- __MACOSX/Figure 1-Figure Supplement 1 - Source Data 1/._.DS_Store
- Figure 1-Figure Supplement 1 - Source Data 1/A_V744_1_1min labelled.jpg
- __MACOSX/Figure 1-Figure Supplement 1 - Source Data 1/._A_V744_1_1min labelled.jpg
- Figure 1-Figure Supplement 1 - Source Data 1/A_V744_1_1min.jpg
- __MACOSX/Figure 1-Figure Supplement 1 - Source Data 1/._A_V744_1_1min.jpg
- Figure 1-Figure Supplement 1 - Source Data 1/A_V744_1_Pon labelled.jpg
- __MACOSX/Figure 1-Figure Supplement 1 - Source Data 1/._A_V744_1_Pon labelled.jpg
- Figure 1-Figure Supplement 1 - Source Data 1/A_V744_1_Pon.jpg
- __MACOSX/Figure 1-Figure Supplement 1 - Source Data 1/._A_V744_1_Pon.jpg
- Figure 1-Figure Supplement 1 - Source Data 1/A_V744actin_1_80sec labelled.jpg
- __MACOSX/Figure 1-Figure Supplement 1 - Source Data 1/._A_V744actin_1_80sec labelled.jpg
- Figure 1-Figure Supplement 1 - Source Data 1/A_V744actin_1_80sec.jpg
- __MACOSX/Figure 1-Figure Supplement 1 - Source Data 1/._A_V744actin_1_80sec.jpg
- Figure 1-Figure Supplement 1 - Source Data 1/A_V744Flag_1_1min labelled.jpg
- __MACOSX/Figure 1-Figure Supplement 1 - Source Data 1/._A_V744Flag_1_1min labelled.jpg
- Figure 1-Figure Supplement 1 - Source Data 1/A_V744Flag_1_1min.jpg
- __MACOSX/Figure 1-Figure Supplement 1 - Source Data 1/._A_V744Flag_1_1min.jpg
- Figure 1-Figure Supplement 1 - Source Data 1/H_V725_1 C3 assay blot 3 1min labelled.jpg
- __MACOSX/Figure 1-Figure Supplement 1 - Source Data 1/._H_V725_1 C3 assay blot 3 1min labelled.jpg
- Figure 1-Figure Supplement 1 - Source Data 1/H_V725_1 C3 assay blot 3 1min.jpg
- __MACOSX/Figure 1-Figure Supplement 1 - Source Data 1/._H_V725_1 C3 assay blot 3 1min.jpg
- Figure 1-Figure Supplement 1 - Source Data 1/H_V725_1 Ponceau labelled.jpg
- __MACOSX/Figure 1-Figure Supplement 1 - Source Data 1/._H_V725_1 Ponceau labelled.jpg
- Figure 1-Figure Supplement 1 - Source Data 1/H_V725_1 Ponceau.jpg
- __MACOSX/Figure 1-Figure Supplement 1 - Source Data 1/._H_V725_1 Ponceau.jpg
- Figure 1-Figure Supplement 1 - Source Data 1/H_V725_1_strip1_antiHA_1min clabelled.jpg
- __MACOSX/Figure 1-Figure Supplement 1 - Source Data 1/._H_V725_1_strip1_antiHA_1min clabelled.jpg
- Figure 1-Figure Supplement 1 - Source Data 1/H_V725_1_strip1_antiHA_1min.jpg
- __MACOSX/Figure 1-Figure Supplement 1 - Source Data 1/._H_V725_1_strip1_antiHA_1min.jpg
- Figure 1-Figure Supplement 1 - Source Data 1/H_V725_1_strip_antiFLAG_1min labelled.jpg
- __MACOSX/Figure 1-Figure Supplement 1 - Source Data 1/._H_V725_1_strip_antiFLAG_1min labelled.jpg
- Figure 1-Figure Supplement 1 - Source Data 1/H_V725_1_strip_antiFLAG_1min.jpg
- __MACOSX/Figure 1-Figure Supplement 1 - Source Data 1/._H_V725_1_strip_antiFLAG_1min.jpg
- Figure 1-Figure Supplement 1 - Source Data 1/H_V725_Actin (1) labelled.jpg
- __MACOSX/Figure 1-Figure Supplement 1 - Source Data 1/._H_V725_Actin (1) labelled.jpg
- Figure 1-Figure Supplement 1 - Source Data 1/H_V725_Actin (1).jpg
- __MACOSX/Figure 1-Figure Supplement 1 - Source Data 1/._H_V725_Actin (1).jpg
- Figure 1-Figure Supplement 1 - Source Data 1/I_V749_1+2_Pon2 labelled.jpg
- __MACOSX/Figure 1-Figure Supplement 1 - Source Data 1/._I_V749_1+2_Pon2 labelled.jpg
- Figure 1-Figure Supplement 1 - Source Data 1/I_V749_1+2_Pon2.jpg
- __MACOSX/Figure 1-Figure Supplement 1 - Source Data 1/._I_V749_1+2_Pon2.jpg
- Figure 1-Figure Supplement 1 - Source Data 1/I_V749_2_act_300sec labelled.jpg
- __MACOSX/Figure 1-Figure Supplement 1 - Source Data 1/._I_V749_2_act_300sec labelled.jpg
- Figure 1-Figure Supplement 1 - Source Data 1/I_V749_2_act_300sec.jpg
- __MACOSX/Figure 1-Figure Supplement 1 - Source Data 1/._I_V749_2_act_300sec.jpg
- Figure 1-Figure Supplement 1 - Source Data 1/I_V749_2_Flag_30sec labelled.jpg
- __MACOSX/Figure 1-Figure Supplement 1 - Source Data 1/._I_V749_2_Flag_30sec labelled.jpg
- Figure 1-Figure Supplement 1 - Source Data 1/I_V749_2_Flag_30sec.jpg
- __MACOSX/Figure 1-Figure Supplement 1 - Source Data 1/._I_V749_2_Flag_30sec.jpg
- Figure 1-Figure Supplement 1 - Source Data 1/I_V749_2_Shh_2min labelled.jpg
- __MACOSX/Figure 1-Figure Supplement 1 - Source Data 1/._I_V749_2_Shh_2min labelled.jpg
- Figure 1-Figure Supplement 1 - Source Data 1/I_V749_2_Shh_2min.jpg
- __MACOSX/Figure 1-Figure Supplement 1 - Source Data 1/._I_V749_2_Shh_2min.jpg
- Figure 1-Figure Supplement 1 - Source Data 1/J_N_V749_3+4 fu╠êr H18 & S242_Pon1 labelled.jpg
- __MACOSX/Figure 1-Figure Supplement 1 - Source Data 1/._J_N_V749_3+4 fu╠êr H18 & S242_Pon1 labelled.jpg
- Figure 1-Figure Supplement 1 - Source Data 1/J_N_V749_3+4 fu╠êr H18 & S242_Pon1.jpg
- __MACOSX/Figure 1-Figure Supplement 1 - Source Data 1/._J_N_V749_3+4 fu╠êr H18 & S242_Pon1.jpg
- Figure 1-Figure Supplement 1 - Source Data 1/J_V757_3_0.5min_shh labelled.jpg
- __MACOSX/Figure 1-Figure Supplement 1 - Source Data 1/._J_V757_3_0.5min_shh labelled.jpg
- Figure 1-Figure Supplement 1 - Source Data 1/J_V757_3_0.5min_shh.jpg
- __MACOSX/Figure 1-Figure Supplement 1 - Source Data 1/._J_V757_3_0.5min_shh.jpg
- Figure 1-Figure Supplement 1 - Source Data 1/J_V757_3_Flag_1min labelled.jpg
- __MACOSX/Figure 1-Figure Supplement 1 - Source Data 1/._J_V757_3_Flag_1min labelled.jpg
- Figure 1-Figure Supplement 1 - Source Data 1/J_V757_3_Flag_1min.jpg
- __MACOSX/Figure 1-Figure Supplement 1 - Source Data 1/._J_V757_3_Flag_1min.jpg
- Figure 1-Figure Supplement 1 - Source Data 1/J_V757_actin_4-1min labelled.jpg
- __MACOSX/Figure 1-Figure Supplement 1 - Source Data 1/._J_V757_actin_4-1min labelled.jpg
- Figure 1-Figure Supplement 1 - Source Data 1/J_V757_actin_4-1min.jpg
- __MACOSX/Figure 1-Figure Supplement 1 - Source Data 1/._J_V757_actin_4-1min.jpg
- Figure 1-Figure Supplement 1 - Source Data 1/N_V757_6_0.5min_aShh labelled.jpg
- __MACOSX/Figure 1-Figure Supplement 1 - Source Data 1/._N_V757_6_0.5min_aShh labelled.jpg
- Figure 1-Figure Supplement 1 - Source Data 1/N_V757_6_0.5min_aShh.jpg
- __MACOSX/Figure 1-Figure Supplement 1 - Source Data 1/._N_V757_6_0.5min_aShh.jpg
- Figure 1-Figure Supplement 1 - Source Data 1/N_V757_7_actin_top15sec labelled.jpg
- __MACOSX/Figure 1-Figure Supplement 1 - Source Data 1/._N_V757_7_actin_top15sec labelled.jpg
- Figure 1-Figure Supplement 1 - Source Data 1/N_V757_7_actin_top15sec.jpg
- __MACOSX/Figure 1-Figure Supplement 1 - Source Data 1/._N_V757_7_actin_top15sec.jpg
- Figure 1-Figure Supplement 1 - Source Data 1/N_V757_Flag_6_20sec labelled.jpg
- __MACOSX/Figure 1-Figure Supplement 1 - Source Data 1/._N_V757_Flag_6_20sec labelled.jpg
- Figure 1-Figure Supplement 1 - Source Data 1/N_V757_Flag_6_20sec.jpg
- __MACOSX/Figure 1-Figure Supplement 1 - Source Data 1/._N_V757_Flag_6_20sec.jpg
