# Supplementary material for: Two-way Dispatched function in Sonic hedgehog shedding and transfer to high-density lipoproteins
Source: eLife. 2024 Sep 19;12:RP86920. doi: 10.7554/eLife.86920 (PMC11412720; doi:10.7554/eLife.86920)
Supplement: Figure 2—source data 1. — A, B, D contain uncropped western blots of data shown in Figure 2A, B and D. C shows three additional representative examples of CMK-inhibited Shh release. E shows six biological replicates of impaired Shh release in the absence of serum that were quantified and displayed in Figure 2E. Prizm files C and E quantify relative Shh release rates based on the data shown in tiff-files B + C and E. [file elife-86920-fig2-data1.zip]

Archive with 48 entries (47 files):
- Figure_2_Source_Data_1 /
- __MACOSX/._Figure_2_Source_Data_1 
- Figure_2_Source_Data_1 /.DS_Store
- __MACOSX/Figure_2_Source_Data_1 /._.DS_Store
- Figure_2_Source_Data_1 /A_VP025_Furin_Inhibitor labelled.jpg
- __MACOSX/Figure_2_Source_Data_1 /._A_VP025_Furin_Inhibitor labelled.jpg
- Figure_2_Source_Data_1 /A_VP025_Furin_Inhibitor.jpg
- __MACOSX/Figure_2_Source_Data_1 /._A_VP025_Furin_Inhibitor.jpg
- Figure_2_Source_Data_1 /B_anti-Shh_CMK labelled.jpg
- __MACOSX/Figure_2_Source_Data_1 /._B_anti-Shh_CMK labelled.jpg
- Figure_2_Source_Data_1 /B_anti-Shh_CMK.jpg
- __MACOSX/Figure_2_Source_Data_1 /._B_anti-Shh_CMK.jpg
- Figure_2_Source_Data_1 /C_antiShh_second_blot_for_graph labelled.jpg
- __MACOSX/Figure_2_Source_Data_1 /._C_antiShh_second_blot_for_graph labelled.jpg
- Figure_2_Source_Data_1 /C_antiShh_second_blot_for_graph.jpg
- __MACOSX/Figure_2_Source_Data_1 /._C_antiShh_second_blot_for_graph.jpg
- Figure_2_Source_Data_1 /C_CMK.prism
- __MACOSX/Figure_2_Source_Data_1 /._C_CMK.prism
- Figure_2_Source_Data_1 /D_V752_1_Shh_1min labelled.jpg
- __MACOSX/Figure_2_Source_Data_1 /._D_V752_1_Shh_1min labelled.jpg
- Figure_2_Source_Data_1 /D_V752_1_Shh_1min.jpg
- __MACOSX/Figure_2_Source_Data_1 /._D_V752_1_Shh_1min.jpg
- Figure_2_Source_Data_1 /E_raw-blot_2_V752_4_Shh_2min labelled.jpg
- __MACOSX/Figure_2_Source_Data_1 /._E_raw-blot_2_V752_4_Shh_2min labelled.jpg
- Figure_2_Source_Data_1 /E_raw-blot_2_V752_4_Shh_2min.jpg
- __MACOSX/Figure_2_Source_Data_1 /._E_raw-blot_2_V752_4_Shh_2min.jpg
- Figure_2_Source_Data_1 /E_raw_blot_1_V752_1_Shh_1min labelled.jpg
- __MACOSX/Figure_2_Source_Data_1 /._E_raw_blot_1_V752_1_Shh_1min labelled.jpg
- Figure_2_Source_Data_1 /E_raw_blot_1_V752_1_Shh_1min.jpg
- __MACOSX/Figure_2_Source_Data_1 /._E_raw_blot_1_V752_1_Shh_1min.jpg
- Figure_2_Source_Data_1 /E_raw_blot_3_V757_1_1min_shh labelled.jpg
- __MACOSX/Figure_2_Source_Data_1 /._E_raw_blot_3_V757_1_1min_shh labelled.jpg
- Figure_2_Source_Data_1 /E_raw_blot_3_V757_1_1min_shh.jpg
- __MACOSX/Figure_2_Source_Data_1 /._E_raw_blot_3_V757_1_1min_shh.jpg
- Figure_2_Source_Data_1 /E_raw_blot_4_V787_Shh_1_20sec labelled.jpg
- __MACOSX/Figure_2_Source_Data_1 /._E_raw_blot_4_V787_Shh_1_20sec labelled.jpg
- Figure_2_Source_Data_1 /E_raw_blot_4_V787_Shh_1_20sec.jpg
- __MACOSX/Figure_2_Source_Data_1 /._E_raw_blot_4_V787_Shh_1_20sec.jpg
- Figure_2_Source_Data_1 /E_raw_blot_5_V787_Shh_2_7sec labelled.jpg
- __MACOSX/Figure_2_Source_Data_1 /._E_raw_blot_5_V787_Shh_2_7sec labelled.jpg
- Figure_2_Source_Data_1 /E_raw_blot_5_V787_Shh_2_7sec.jpg
- __MACOSX/Figure_2_Source_Data_1 /._E_raw_blot_5_V787_Shh_2_7sec.jpg
- Figure_2_Source_Data_1 /E_raw_blot_6_V787_Shh_3_7sec labelled.jpg
- __MACOSX/Figure_2_Source_Data_1 /._E_raw_blot_6_V787_Shh_3_7sec labelled.jpg
- Figure_2_Source_Data_1 /E_raw_blot_6_V787_Shh_3_7sec.jpg
- __MACOSX/Figure_2_Source_Data_1 /._E_raw_blot_6_V787_Shh_3_7sec.jpg
- Figure_2_Source_Data_1 /E_released_H7_no serum.prism
- __MACOSX/Figure_2_Source_Data_1 /._E_released_H7_no serum.prism
