# Supplementary material for: Two-way Dispatched function in Sonic hedgehog shedding and transfer to high-density lipoproteins
Source: eLife. 2024 Sep 19;12:RP86920. doi: 10.7554/eLife.86920 (PMC11412720; doi:10.7554/eLife.86920)
Supplement: Figure 2—figure supplement 1—source data 1. [file elife-86920-fig2-figsupp1-data1.zip]

Archive with 36 entries (35 files):
- Figure 2-Figure Supplement 1 - Source Data 1/
- __MACOSX/._Figure 2-Figure Supplement 1 - Source Data 1
- Figure 2-Figure Supplement 1 - Source Data 1/.DS_Store
- __MACOSX/Figure 2-Figure Supplement 1 - Source Data 1/._.DS_Store
- Figure 2-Figure Supplement 1 - Source Data 1/A_20200316_VK122_Gel1_anti Aktin_16bit_12sec_ohne Artefakte labelled.jpg
- __MACOSX/Figure 2-Figure Supplement 1 - Source Data 1/._A_20200316_VK122_Gel1_anti Aktin_16bit_12sec_ohne Artefakte labelled.jpg
- Figure 2-Figure Supplement 1 - Source Data 1/A_20200316_VK122_Gel1_anti Aktin_16bit_12sec_ohne Artefakte.jpg
- __MACOSX/Figure 2-Figure Supplement 1 - Source Data 1/._A_20200316_VK122_Gel1_anti Aktin_16bit_12sec_ohne Artefakte.jpg
- Figure 2-Figure Supplement 1 - Source Data 1/A_20200511_VK122_Gel1_anti-Shh_57sec_16bit_ohne Artefakte labelled.jpg
- __MACOSX/Figure 2-Figure Supplement 1 - Source Data 1/._A_20200511_VK122_Gel1_anti-Shh_57sec_16bit_ohne Artefakte labelled.jpg
- Figure 2-Figure Supplement 1 - Source Data 1/A_20200511_VK122_Gel1_anti-Shh_57sec_16bit_ohne Artefakte.jpg
- __MACOSX/Figure 2-Figure Supplement 1 - Source Data 1/._A_20200511_VK122_Gel1_anti-Shh_57sec_16bit_ohne Artefakte.jpg
- Figure 2-Figure Supplement 1 - Source Data 1/A_VK122_120sek_Blot1_Anti-Flag_16bit labelled.jpg
- __MACOSX/Figure 2-Figure Supplement 1 - Source Data 1/._A_VK122_120sek_Blot1_Anti-Flag_16bit labelled.jpg
- Figure 2-Figure Supplement 1 - Source Data 1/A_VK122_120sek_Blot1_Anti-Flag_16bit.jpg
- __MACOSX/Figure 2-Figure Supplement 1 - Source Data 1/._A_VK122_120sek_Blot1_Anti-Flag_16bit.jpg
- Figure 2-Figure Supplement 1 - Source Data 1/A_VK122_Ponceau Fa╠êrbung labelled.jpg
- __MACOSX/Figure 2-Figure Supplement 1 - Source Data 1/._A_VK122_Ponceau Fa╠êrbung labelled.jpg
- Figure 2-Figure Supplement 1 - Source Data 1/A_VK122_Ponceau Fa╠êrbung.jpg
- __MACOSX/Figure 2-Figure Supplement 1 - Source Data 1/._A_VK122_Ponceau Fa╠êrbung.jpg
- Figure 2-Figure Supplement 1 - Source Data 1/B_18-Feb_2022_4x4 16Bit_752-1_antiFlag_26sec labelled.jpg
- __MACOSX/Figure 2-Figure Supplement 1 - Source Data 1/._B_18-Feb_2022_4x4 16Bit_752-1_antiFlag_26sec labelled.jpg
- Figure 2-Figure Supplement 1 - Source Data 1/B_18-Feb_2022_4x4 16Bit_752-1_antiFlag_26sec.jpg
- __MACOSX/Figure 2-Figure Supplement 1 - Source Data 1/._B_18-Feb_2022_4x4 16Bit_752-1_antiFlag_26sec.jpg
- Figure 2-Figure Supplement 1 - Source Data 1/B_21-02-2022_16Bit_V753-1_anti Actin_1min labelled.jpg
- __MACOSX/Figure 2-Figure Supplement 1 - Source Data 1/._B_21-02-2022_16Bit_V753-1_anti Actin_1min labelled.jpg
- Figure 2-Figure Supplement 1 - Source Data 1/B_21-02-2022_16Bit_V753-1_anti Actin_1min.jpg
- __MACOSX/Figure 2-Figure Supplement 1 - Source Data 1/._B_21-02-2022_16Bit_V753-1_anti Actin_1min.jpg
- Figure 2-Figure Supplement 1 - Source Data 1/B_22-Feb-22 V572-1 Poc-rotB labelled.jpg
- __MACOSX/Figure 2-Figure Supplement 1 - Source Data 1/._B_22-Feb-22 V572-1 Poc-rotB labelled.jpg
- Figure 2-Figure Supplement 1 - Source Data 1/B_22-Feb-22 V572-1 Poc-rotB.jpg
- __MACOSX/Figure 2-Figure Supplement 1 - Source Data 1/._B_22-Feb-22 V572-1 Poc-rotB.jpg
- Figure 2-Figure Supplement 1 - Source Data 1/B_V752_1_Shh_1min labelled.jpg
- __MACOSX/Figure 2-Figure Supplement 1 - Source Data 1/._B_V752_1_Shh_1min labelled.jpg
- Figure 2-Figure Supplement 1 - Source Data 1/B_V752_1_Shh_1min.jpg
- __MACOSX/Figure 2-Figure Supplement 1 - Source Data 1/._B_V752_1_Shh_1min.jpg
