# Supplementary material for: Two-way Dispatched function in Sonic hedgehog shedding and transfer to high-density lipoproteins
Source: eLife. 2024 Sep 19;12:RP86920. doi: 10.7554/eLife.86920 (PMC11412720; doi:10.7554/eLife.86920)
Supplement: Figure 3—source data 1. — A–D contain uncropped western blots shown in Figure 3A–D. Prizm files contain all raw data and statistical analysis to quantify serum-dependent Shh release. B’–E contain uncropped western blots used for the quantification. D` quantifies truncated (proteolytically processed) solubilized Shh, E quantifies relative amounts of unprocessed Shh in media. A’–D’’ Excel file containing raw Shh RP-HPLC elution data as shown in Figure 3A’’–D’’. [file elife-86920-fig3-data1.zip]

Archive with 111 entries (109 files):
- Figure_3_Source_Data_1 /
- __MACOSX/._Figure_3_Source_Data_1 
- Figure_3_Source_Data_1 /.DS_Store
- __MACOSX/Figure_3_Source_Data_1 /._.DS_Store
- Figure_3_Source_Data_1 /A''-D''_RP_HPLC.xlsx
- __MACOSX/Figure_3_Source_Data_1 /._A''-D''_RP_HPLC.xlsx
- Figure_3_Source_Data_1 /A_antiShh_serumdepleted labelled.jpg
- __MACOSX/Figure_3_Source_Data_1 /._A_antiShh_serumdepleted labelled.jpg
- Figure_3_Source_Data_1 /A_antiShh_serumdepleted.jpg
- __MACOSX/Figure_3_Source_Data_1 /._A_antiShh_serumdepleted.jpg
- Figure_3_Source_Data_1 /B'-E_quantification/
- Figure_3_Source_Data_1 /B'_truncated released H7 005%.prism
- __MACOSX/Figure_3_Source_Data_1 /._B'_truncated released H7 005%.prism
- Figure_3_Source_Data_1 /B_V744_serum_005% labelled.jpg
- __MACOSX/Figure_3_Source_Data_1 /._B_V744_serum_005% labelled.jpg
- Figure_3_Source_Data_1 /B_V744_serum_005%.jpg
- __MACOSX/Figure_3_Source_Data_1 /._B_V744_serum_005%.jpg
- Figure_3_Source_Data_1 /C'_truncated released H7 5%.prism
- __MACOSX/Figure_3_Source_Data_1 /._C'_truncated released H7 5%.prism
- Figure_3_Source_Data_1 /C_V744_serum_5% labelled.jpg
- __MACOSX/Figure_3_Source_Data_1 /._C_V744_serum_5% labelled.jpg
- Figure_3_Source_Data_1 /C_V744_serum_5%.jpg
- __MACOSX/Figure_3_Source_Data_1 /._C_V744_serum_5%.jpg
- Figure_3_Source_Data_1 /D'_truncated released H7 10%.prism
- __MACOSX/Figure_3_Source_Data_1 /._D'_truncated released H7 10%.prism
- Figure_3_Source_Data_1 /D_V742_serum_10% labelled.jpg
- __MACOSX/Figure_3_Source_Data_1 /._D_V742_serum_10% labelled.jpg
- Figure_3_Source_Data_1 /D_V742_serum_10%.jpg
- __MACOSX/Figure_3_Source_Data_1 /._D_V742_serum_10%.jpg
- Figure_3_Source_Data_1 /E_full released H7 10%.prism
- __MACOSX/Figure_3_Source_Data_1 /._E_full released H7 10%.prism
- Figure_3_Source_Data_1 /B'-E_quantification/V742_serum_10%serum labelled.jpg
- __MACOSX/Figure_3_Source_Data_1 /B'-E_quantification/._V742_serum_10%serum labelled.jpg
- Figure_3_Source_Data_1 /B'-E_quantification/V742_serum_10%serum labelled.Tif
- __MACOSX/Figure_3_Source_Data_1 /B'-E_quantification/._V742_serum_10%serum labelled.Tif
- Figure_3_Source_Data_1 /B'-E_quantification/V742_serum_10%serum.jpg
- __MACOSX/Figure_3_Source_Data_1 /B'-E_quantification/._V742_serum_10%serum.jpg
- Figure_3_Source_Data_1 /B'-E_quantification/V742_serum_10%serum.Tif
- __MACOSX/Figure_3_Source_Data_1 /B'-E_quantification/._V742_serum_10%serum.Tif
- Figure_3_Source_Data_1 /B'-E_quantification/V744_serum_005%serum labelled.jpg
- __MACOSX/Figure_3_Source_Data_1 /B'-E_quantification/._V744_serum_005%serum labelled.jpg
- Figure_3_Source_Data_1 /B'-E_quantification/V744_serum_005%serum labelled.Tif
- __MACOSX/Figure_3_Source_Data_1 /B'-E_quantification/._V744_serum_005%serum labelled.Tif
- Figure_3_Source_Data_1 /B'-E_quantification/V744_serum_005%serum.jpg
- __MACOSX/Figure_3_Source_Data_1 /B'-E_quantification/._V744_serum_005%serum.jpg
- Figure_3_Source_Data_1 /B'-E_quantification/V744_serum_005%serum.Tif
- __MACOSX/Figure_3_Source_Data_1 /B'-E_quantification/._V744_serum_005%serum.Tif
- Figure_3_Source_Data_1 /B'-E_quantification/V744_serum_5%serum labelled.jpg
- __MACOSX/Figure_3_Source_Data_1 /B'-E_quantification/._V744_serum_5%serum labelled.jpg
- Figure_3_Source_Data_1 /B'-E_quantification/V744_serum_5%serum labelled.Tif
- __MACOSX/Figure_3_Source_Data_1 /B'-E_quantification/._V744_serum_5%serum labelled.Tif
- Figure_3_Source_Data_1 /B'-E_quantification/V744_serum_5%serum.jpg
- __MACOSX/Figure_3_Source_Data_1 /B'-E_quantification/._V744_serum_5%serum.jpg
- Figure_3_Source_Data_1 /B'-E_quantification/V744_serum_5%serum.Tif
- __MACOSX/Figure_3_Source_Data_1 /B'-E_quantification/._V744_serum_5%serum.Tif
- Figure_3_Source_Data_1 /B'-E_quantification/V789_10%serum labelled.jpg
- __MACOSX/Figure_3_Source_Data_1 /B'-E_quantification/._V789_10%serum labelled.jpg
- Figure_3_Source_Data_1 /B'-E_quantification/V789_10%serum labelled.Tif
- __MACOSX/Figure_3_Source_Data_1 /B'-E_quantification/._V789_10%serum labelled.Tif
- Figure_3_Source_Data_1 /B'-E_quantification/V789_10%serum.jpg
- __MACOSX/Figure_3_Source_Data_1 /B'-E_quantification/._V789_10%serum.jpg
- Figure_3_Source_Data_1 /B'-E_quantification/V789_10%serum.Tif
- __MACOSX/Figure_3_Source_Data_1 /B'-E_quantification/._V789_10%serum.Tif
- Figure_3_Source_Data_1 /B'-E_quantification/V789_10%serum_2 labelled.jpg
- __MACOSX/Figure_3_Source_Data_1 /B'-E_quantification/._V789_10%serum_2 labelled.jpg
- Figure_3_Source_Data_1 /B'-E_quantification/V789_10%serum_2 labelled.Tif
- __MACOSX/Figure_3_Source_Data_1 /B'-E_quantification/._V789_10%serum_2 labelled.Tif
- Figure_3_Source_Data_1 /B'-E_quantification/V789_10%serum_2.jpg
- __MACOSX/Figure_3_Source_Data_1 /B'-E_quantification/._V789_10%serum_2.jpg
- Figure_3_Source_Data_1 /B'-E_quantification/V789_10%serum_2.Tif
- __MACOSX/Figure_3_Source_Data_1 /B'-E_quantification/._V789_10%serum_2.Tif
- Figure_3_Source_Data_1 /B'-E_quantification/V789_5%serum labelled.jpg
- __MACOSX/Figure_3_Source_Data_1 /B'-E_quantification/._V789_5%serum labelled.jpg
- Figure_3_Source_Data_1 /B'-E_quantification/V789_5%serum labelled.Tif
- __MACOSX/Figure_3_Source_Data_1 /B'-E_quantification/._V789_5%serum labelled.Tif
- Figure_3_Source_Data_1 /B'-E_quantification/V789_5%serum.jpg
- __MACOSX/Figure_3_Source_Data_1 /B'-E_quantification/._V789_5%serum.jpg
- Figure_3_Source_Data_1 /B'-E_quantification/V789_5%serum.Tif
- __MACOSX/Figure_3_Source_Data_1 /B'-E_quantification/._V789_5%serum.Tif
- Figure_3_Source_Data_1 /B'-E_quantification/V789_5%serum_2 labelled.jpg
- __MACOSX/Figure_3_Source_Data_1 /B'-E_quantification/._V789_5%serum_2 labelled.jpg
- Figure_3_Source_Data_1 /B'-E_quantification/V789_5%serum_2 labelled.Tif
- __MACOSX/Figure_3_Source_Data_1 /B'-E_quantification/._V789_5%serum_2 labelled.Tif
- Figure_3_Source_Data_1 /B'-E_quantification/V789_5%serum_2.jpg
- __MACOSX/Figure_3_Source_Data_1 /B'-E_quantification/._V789_5%serum_2.jpg
- Figure_3_Source_Data_1 /B'-E_quantification/V789_5%serum_2.Tif
- __MACOSX/Figure_3_Source_Data_1 /B'-E_quantification/._V789_5%serum_2.Tif
- Figure_3_Source_Data_1 /B'-E_quantification/V794_005%serum labelled.jpg
- __MACOSX/Figure_3_Source_Data_1 /B'-E_quantification/._V794_005%serum labelled.jpg
- Figure_3_Source_Data_1 /B'-E_quantification/V794_005%serum labelled.Tif
- __MACOSX/Figure_3_Source_Data_1 /B'-E_quantification/._V794_005%serum labelled.Tif
- Figure_3_Source_Data_1 /B'-E_quantification/V794_005%serum.jpg
- __MACOSX/Figure_3_Source_Data_1 /B'-E_quantification/._V794_005%serum.jpg
- Figure_3_Source_Data_1 /B'-E_quantification/V794_005%serum.Tif
- __MACOSX/Figure_3_Source_Data_1 /B'-E_quantification/._V794_005%serum.Tif
- Figure_3_Source_Data_1 /B'-E_quantification/V794_005%serum_2 labelled.jpg
- __MACOSX/Figure_3_Source_Data_1 /B'-E_quantification/._V794_005%serum_2 labelled.jpg
- Figure_3_Source_Data_1 /B'-E_quantification/V794_005%serum_2 labelled.Tif
- __MACOSX/Figure_3_Source_Data_1 /B'-E_quantification/._V794_005%serum_2 labelled.Tif
- Figure_3_Source_Data_1 /B'-E_quantification/V794_005%serum_2.jpg
- __MACOSX/Figure_3_Source_Data_1 /B'-E_quantification/._V794_005%serum_2.jpg
- Figure_3_Source_Data_1 /B'-E_quantification/V794_005%serum_2.Tif
- __MACOSX/Figure_3_Source_Data_1 /B'-E_quantification/._V794_005%serum_2.Tif
- Figure_3_Source_Data_1 /B'-E_quantification/VK193_10%serum labelled.jpg
- __MACOSX/Figure_3_Source_Data_1 /B'-E_quantification/._VK193_10%serum labelled.jpg
- Figure_3_Source_Data_1 /B'-E_quantification/VK193_10%serum labelled.tif
- __MACOSX/Figure_3_Source_Data_1 /B'-E_quantification/._VK193_10%serum labelled.tif
- Figure_3_Source_Data_1 /B'-E_quantification/VK193_10%serum.jpg
- __MACOSX/Figure_3_Source_Data_1 /B'-E_quantification/._VK193_10%serum.jpg
- Figure_3_Source_Data_1 /B'-E_quantification/VK193_10%serum.tif
- __MACOSX/Figure_3_Source_Data_1 /B'-E_quantification/._VK193_10%serum.tif
