# Supplementary material for: Two-way Dispatched function in Sonic hedgehog shedding and transfer to high-density lipoproteins
Source: eLife. 2024 Sep 19;12:RP86920. doi: 10.7554/eLife.86920 (PMC11412720; doi:10.7554/eLife.86920)
Supplement: Figure 3—figure supplement 1—source data 1. [file elife-86920-fig3-figsupp1-data1.zip]

Archive with 56 entries (55 files):
- Figure 3-Figure Supplement 1 - Source Data 1/
- __MACOSX/._Figure 3-Figure Supplement 1 - Source Data 1
- Figure 3-Figure Supplement 1 - Source Data 1/.DS_Store
- __MACOSX/Figure 3-Figure Supplement 1 - Source Data 1/._.DS_Store
- Figure 3-Figure Supplement 1 - Source Data 1/A_20-01-22_Gel 2_antiShh Rabbit_3min labelled.jpg
- __MACOSX/Figure 3-Figure Supplement 1 - Source Data 1/._A_20-01-22_Gel 2_antiShh Rabbit_3min labelled.jpg
- Figure 3-Figure Supplement 1 - Source Data 1/A_20-01-22_Gel 2_antiShh Rabbit_3min.jpg
- __MACOSX/Figure 3-Figure Supplement 1 - Source Data 1/._A_20-01-22_Gel 2_antiShh Rabbit_3min.jpg
- Figure 3-Figure Supplement 1 - Source Data 1/A_V750_2_FLAG_1min labelled.jpg
- __MACOSX/Figure 3-Figure Supplement 1 - Source Data 1/._A_V750_2_FLAG_1min labelled.jpg
- Figure 3-Figure Supplement 1 - Source Data 1/A_V750_2_FLAG_1min.jpg
- __MACOSX/Figure 3-Figure Supplement 1 - Source Data 1/._A_V750_2_FLAG_1min.jpg
- Figure 3-Figure Supplement 1 - Source Data 1/A_V750_2_Pon_1min labelled.jpg
- __MACOSX/Figure 3-Figure Supplement 1 - Source Data 1/._A_V750_2_Pon_1min labelled.jpg
- Figure 3-Figure Supplement 1 - Source Data 1/A_V750_2_Pon_1min.jpg
- __MACOSX/Figure 3-Figure Supplement 1 - Source Data 1/._A_V750_2_Pon_1min.jpg
- Figure 3-Figure Supplement 1 - Source Data 1/A_V750_4_actin_2min labelled.jpg
- __MACOSX/Figure 3-Figure Supplement 1 - Source Data 1/._A_V750_4_actin_2min labelled.jpg
- Figure 3-Figure Supplement 1 - Source Data 1/A_V750_4_actin_2min.jpg
- __MACOSX/Figure 3-Figure Supplement 1 - Source Data 1/._A_V750_4_actin_2min.jpg
- Figure 3-Figure Supplement 1 - Source Data 1/B_V744_2_2min labelled.jpg
- __MACOSX/Figure 3-Figure Supplement 1 - Source Data 1/._B_V744_2_2min labelled.jpg
- Figure 3-Figure Supplement 1 - Source Data 1/B_V744_2_2min.jpg
- __MACOSX/Figure 3-Figure Supplement 1 - Source Data 1/._B_V744_2_2min.jpg
- Figure 3-Figure Supplement 1 - Source Data 1/B_V744_3+4_Pon labelled.jpg
- __MACOSX/Figure 3-Figure Supplement 1 - Source Data 1/._B_V744_3+4_Pon labelled.jpg
- Figure 3-Figure Supplement 1 - Source Data 1/B_V744_3+4_Pon.jpg
- __MACOSX/Figure 3-Figure Supplement 1 - Source Data 1/._B_V744_3+4_Pon.jpg
- Figure 3-Figure Supplement 1 - Source Data 1/B_V744actin_2_80sec labelled.jpg
- __MACOSX/Figure 3-Figure Supplement 1 - Source Data 1/._B_V744actin_2_80sec labelled.jpg
- Figure 3-Figure Supplement 1 - Source Data 1/B_V744actin_2_80sec.jpg
- __MACOSX/Figure 3-Figure Supplement 1 - Source Data 1/._B_V744actin_2_80sec.jpg
- Figure 3-Figure Supplement 1 - Source Data 1/C_V744_5+6_Pon labelled.jpg
- __MACOSX/Figure 3-Figure Supplement 1 - Source Data 1/._C_V744_5+6_Pon labelled.jpg
- Figure 3-Figure Supplement 1 - Source Data 1/C_V744_5+6_Pon.jpg
- __MACOSX/Figure 3-Figure Supplement 1 - Source Data 1/._C_V744_5+6_Pon.jpg
- Figure 3-Figure Supplement 1 - Source Data 1/C_V744_6_1min labelled.jpg
- __MACOSX/Figure 3-Figure Supplement 1 - Source Data 1/._C_V744_6_1min labelled.jpg
- Figure 3-Figure Supplement 1 - Source Data 1/C_V744_6_1min.jpg
- __MACOSX/Figure 3-Figure Supplement 1 - Source Data 1/._C_V744_6_1min.jpg
- Figure 3-Figure Supplement 1 - Source Data 1/C_V744actin_6_80sec labelled.jpg
- __MACOSX/Figure 3-Figure Supplement 1 - Source Data 1/._C_V744actin_6_80sec labelled.jpg
- Figure 3-Figure Supplement 1 - Source Data 1/C_V744actin_6_80sec.jpg
- __MACOSX/Figure 3-Figure Supplement 1 - Source Data 1/._C_V744actin_6_80sec.jpg
- Figure 3-Figure Supplement 1 - Source Data 1/D_V741_1 actin_1 labelled.jpg
- __MACOSX/Figure 3-Figure Supplement 1 - Source Data 1/._D_V741_1 actin_1 labelled.jpg
- Figure 3-Figure Supplement 1 - Source Data 1/D_V741_1 actin_1.jpg
- __MACOSX/Figure 3-Figure Supplement 1 - Source Data 1/._D_V741_1 actin_1.jpg
- Figure 3-Figure Supplement 1 - Source Data 1/D_V741_Pon_2_1 labelled.jpg
- __MACOSX/Figure 3-Figure Supplement 1 - Source Data 1/._D_V741_Pon_2_1 labelled.jpg
- Figure 3-Figure Supplement 1 - Source Data 1/D_V741_Pon_2_1.jpg
- __MACOSX/Figure 3-Figure Supplement 1 - Source Data 1/._D_V741_Pon_2_1.jpg
- Figure 3-Figure Supplement 1 - Source Data 1/D_V742serum_5_90sec labelled.jpg
- __MACOSX/Figure 3-Figure Supplement 1 - Source Data 1/._D_V742serum_5_90sec labelled.jpg
- Figure 3-Figure Supplement 1 - Source Data 1/D_V742serum_5_90sec.jpg
- __MACOSX/Figure 3-Figure Supplement 1 - Source Data 1/._D_V742serum_5_90sec.jpg
