# Supplementary material for: Two-way Dispatched function in Sonic hedgehog shedding and transfer to high-density lipoproteins
Source: eLife. 2024 Sep 19;12:RP86920. doi: 10.7554/eLife.86920 (PMC11412720; doi:10.7554/eLife.86920)
Supplement: Figure 3—figure supplement 2—source data 1. [file elife-86920-fig3-figsupp2-data1.zip]

Archive with 48 entries (47 files):
- Figure 3-Figure Supplement 2 - Source Data 1/
- __MACOSX/._Figure 3-Figure Supplement 2 - Source Data 1
- Figure 3-Figure Supplement 2 - Source Data 1/.DS_Store
- __MACOSX/Figure 3-Figure Supplement 2 - Source Data 1/._.DS_Store
- Figure 3-Figure Supplement 2 - Source Data 1/A_27-09-21_16Bit_17C_antiShh Rabbit_37sec labelled.jpg
- __MACOSX/Figure 3-Figure Supplement 2 - Source Data 1/._A_27-09-21_16Bit_17C_antiShh Rabbit_37sec labelled.jpg
- Figure 3-Figure Supplement 2 - Source Data 1/A_27-09-21_16Bit_17C_antiShh Rabbit_37sec.jpg
- __MACOSX/Figure 3-Figure Supplement 2 - Source Data 1/._A_27-09-21_16Bit_17C_antiShh Rabbit_37sec.jpg
- Figure 3-Figure Supplement 2 - Source Data 1/B_20210825_VK187 Gel 2 A media UZ Fr25-38_Shh-rabbit_16bit_53sec labelled.jpg
- __MACOSX/Figure 3-Figure Supplement 2 - Source Data 1/._B_20210825_VK187 Gel 2 A media UZ Fr25-38_Shh-rabbit_16bit_53sec labelled.jpg
- Figure 3-Figure Supplement 2 - Source Data 1/B_20210825_VK187 Gel 2 A media UZ Fr25-38_Shh-rabbit_16bit_53sec.jpg
- __MACOSX/Figure 3-Figure Supplement 2 - Source Data 1/._B_20210825_VK187 Gel 2 A media UZ Fr25-38_Shh-rabbit_16bit_53sec.jpg
- Figure 3-Figure Supplement 2 - Source Data 1/C_30-11-2021_16Bit_HPLC_Pr 5_antiShh Rabbit_2min47sec labelled.jpg
- __MACOSX/Figure 3-Figure Supplement 2 - Source Data 1/._C_30-11-2021_16Bit_HPLC_Pr 5_antiShh Rabbit_2min47sec labelled.jpg
- Figure 3-Figure Supplement 2 - Source Data 1/C_30-11-2021_16Bit_HPLC_Pr 5_antiShh Rabbit_2min47sec.jpg
- __MACOSX/Figure 3-Figure Supplement 2 - Source Data 1/._C_30-11-2021_16Bit_HPLC_Pr 5_antiShh Rabbit_2min47sec.jpg
- Figure 3-Figure Supplement 2 - Source Data 1/D_24-09-21_16 Bit_Gel 12_anti Shh Rabbit_2min36sec labelled.jpg
- __MACOSX/Figure 3-Figure Supplement 2 - Source Data 1/._D_24-09-21_16 Bit_Gel 12_anti Shh Rabbit_2min36sec labelled.jpg
- Figure 3-Figure Supplement 2 - Source Data 1/D_24-09-21_16 Bit_Gel 12_anti Shh Rabbit_2min36sec.jpg
- __MACOSX/Figure 3-Figure Supplement 2 - Source Data 1/._D_24-09-21_16 Bit_Gel 12_anti Shh Rabbit_2min36sec.jpg
- Figure 3-Figure Supplement 2 - Source Data 1/E_24-09-21_16 Bit_Gel 13_anti Shh Rabbit_2min35sec_Tonwertkorrektur labelled.jpg
- __MACOSX/Figure 3-Figure Supplement 2 - Source Data 1/._E_24-09-21_16 Bit_Gel 13_anti Shh Rabbit_2min35sec_Tonwertkorrektur labelled.jpg
- Figure 3-Figure Supplement 2 - Source Data 1/E_24-09-21_16 Bit_Gel 13_anti Shh Rabbit_2min35sec_Tonwertkorrektur.jpg
- __MACOSX/Figure 3-Figure Supplement 2 - Source Data 1/._E_24-09-21_16 Bit_Gel 13_anti Shh Rabbit_2min35sec_Tonwertkorrektur.jpg
- Figure 3-Figure Supplement 2 - Source Data 1/F_2024_02_09_16Bit_HPLC Gel 9_antiSHH_5min labelled.jpg
- __MACOSX/Figure 3-Figure Supplement 2 - Source Data 1/._F_2024_02_09_16Bit_HPLC Gel 9_antiSHH_5min labelled.jpg
- Figure 3-Figure Supplement 2 - Source Data 1/F_2024_02_09_16Bit_HPLC Gel 9_antiSHH_5min.jpg
- __MACOSX/Figure 3-Figure Supplement 2 - Source Data 1/._F_2024_02_09_16Bit_HPLC Gel 9_antiSHH_5min.jpg
- Figure 3-Figure Supplement 2 - Source Data 1/G_2024-02-07_16 Bit_HPLC Lauf Gel 4_anti SHH_5min labelled.jpg
- __MACOSX/Figure 3-Figure Supplement 2 - Source Data 1/._G_2024-02-07_16 Bit_HPLC Lauf Gel 4_anti SHH_5min labelled.jpg
- Figure 3-Figure Supplement 2 - Source Data 1/G_2024-02-07_16 Bit_HPLC Lauf Gel 4_anti SHH_5min.jpg
- __MACOSX/Figure 3-Figure Supplement 2 - Source Data 1/._G_2024-02-07_16 Bit_HPLC Lauf Gel 4_anti SHH_5min.jpg
- Figure 3-Figure Supplement 2 - Source Data 1/H_2024-02-07_16 Bit_HPLC Lauf Gel 3_anti SHH_5min labelled.jpg
- __MACOSX/Figure 3-Figure Supplement 2 - Source Data 1/._H_2024-02-07_16 Bit_HPLC Lauf Gel 3_anti SHH_5min labelled.jpg
- Figure 3-Figure Supplement 2 - Source Data 1/H_2024-02-07_16 Bit_HPLC Lauf Gel 3_anti SHH_5min.jpg
- __MACOSX/Figure 3-Figure Supplement 2 - Source Data 1/._H_2024-02-07_16 Bit_HPLC Lauf Gel 3_anti SHH_5min.jpg
- Figure 3-Figure Supplement 2 - Source Data 1/I_24-09-21_16 Bit_Gel 14_anti Shh Rabbit_2min11sec_Tonwertkorrektur labelled.jpg
- __MACOSX/Figure 3-Figure Supplement 2 - Source Data 1/._I_24-09-21_16 Bit_Gel 14_anti Shh Rabbit_2min11sec_Tonwertkorrektur labelled.jpg
- Figure 3-Figure Supplement 2 - Source Data 1/I_24-09-21_16 Bit_Gel 14_anti Shh Rabbit_2min11sec_Tonwertkorrektur.jpg
- __MACOSX/Figure 3-Figure Supplement 2 - Source Data 1/._I_24-09-21_16 Bit_Gel 14_anti Shh Rabbit_2min11sec_Tonwertkorrektur.jpg
- Figure 3-Figure Supplement 2 - Source Data 1/J_20210923_Gel 6_anti Shh Rabbit_16bit_2min33sec labelled.jpg
- __MACOSX/Figure 3-Figure Supplement 2 - Source Data 1/._J_20210923_Gel 6_anti Shh Rabbit_16bit_2min33sec labelled.jpg
- Figure 3-Figure Supplement 2 - Source Data 1/J_20210923_Gel 6_anti Shh Rabbit_16bit_2min33sec.jpg
- __MACOSX/Figure 3-Figure Supplement 2 - Source Data 1/._J_20210923_Gel 6_anti Shh Rabbit_16bit_2min33sec.jpg
- Figure 3-Figure Supplement 2 - Source Data 1/K_20210923_Gel 5_anti Shh Rabbit_16bit_1min51sec labelled.jpg
- __MACOSX/Figure 3-Figure Supplement 2 - Source Data 1/._K_20210923_Gel 5_anti Shh Rabbit_16bit_1min51sec labelled.jpg
- Figure 3-Figure Supplement 2 - Source Data 1/K_20210923_Gel 5_anti Shh Rabbit_16bit_1min51sec.jpg
- __MACOSX/Figure 3-Figure Supplement 2 - Source Data 1/._K_20210923_Gel 5_anti Shh Rabbit_16bit_1min51sec.jpg
