# Supplementary material for: Two-way Dispatched function in Sonic hedgehog shedding and transfer to high-density lipoproteins
Source: eLife. 2024 Sep 19;12:RP86920. doi: 10.7554/eLife.86920 (PMC11412720; doi:10.7554/eLife.86920)
Supplement: Figure 4—source data 1. — A, B contains files demonstrating that palmitoylated Shh and non-palmitoylated C25SShh are both biologically active. C, D Excel file containing raw Shh gel filtration and bioactivity data (as shown in Excel file C, a duplicate bioactivity analysis of eluted fractions is shown) as shown in Figure 4C. D shows an uncropped western blot of Drosophila Hh expressed from S2 cells into media containing 10%FCS subsequent gel filtration analysis. Hh proteins are marked. C, D Quantification of Hh detected in gel filtration analysis. [file elife-86920-fig4-data1.zip]

Archive with 16 entries (15 files):
- Figure_4_Source_Data_1 /
- __MACOSX/._Figure_4_Source_Data_1 
- Figure_4_Source_Data_1 /.DS_Store
- __MACOSX/Figure_4_Source_Data_1 /._.DS_Store
- Figure_4_Source_Data_1 /A_VS249_AP_FCS.prism
- __MACOSX/Figure_4_Source_Data_1 /._A_VS249_AP_FCS.prism
- Figure_4_Source_Data_1 /B_qPCR_VS249_FCS.prism
- __MACOSX/Figure_4_Source_Data_1 /._B_qPCR_VS249_FCS.prism
- Figure_4_Source_Data_1 /C_D_gel_filtration_in serum_presence.xlsx
- __MACOSX/Figure_4_Source_Data_1 /._C_D_gel_filtration_in serum_presence.xlsx
- Figure_4_Source_Data_1 /C_H7 GF FCS activity.xlsx
- __MACOSX/Figure_4_Source_Data_1 /._C_H7 GF FCS activity.xlsx
- Figure_4_Source_Data_1 /D_antiHH_4-5_2_4x4_3m.JPG
- __MACOSX/Figure_4_Source_Data_1 /._D_antiHH_4-5_2_4x4_3m.JPG
- Figure_4_Source_Data_1 /D_antiHH_4-5_2_4x4_3m_labelled.JPG
- __MACOSX/Figure_4_Source_Data_1 /._D_antiHH_4-5_2_4x4_3m_labelled.JPG
