# Supplementary material for: Two-way Dispatched function in Sonic hedgehog shedding and transfer to high-density lipoproteins
Source: eLife. 2024 Sep 19;12:RP86920. doi: 10.7554/eLife.86920 (PMC11412720; doi:10.7554/eLife.86920)
Supplement: Figure 4—figure supplement 1—source data 1. [file elife-86920-fig4-figsupp1-data1.zip]

Archive with 22 entries (21 files):
- Figure Supplement 5 - Source Data 1/
- __MACOSX/._Figure Supplement 5 - Source Data 1
- Figure Supplement 5 - Source Data 1/.DS_Store
- __MACOSX/Figure Supplement 5 - Source Data 1/._.DS_Store
- Figure Supplement 5 - Source Data 1/B_qPCR VS249 NIH cells FCS Ptc1 Gli1.prism
- __MACOSX/Figure Supplement 5 - Source Data 1/._B_qPCR VS249 NIH cells FCS Ptc1 Gli1.prism
- Figure Supplement 5 - Source Data 1/B_qPCR VS250 HDL Ptc1 Gli1.prism
- __MACOSX/Figure Supplement 5 - Source Data 1/._B_qPCR VS250 HDL Ptc1 Gli1.prism
- Figure Supplement 5 - Source Data 1/E_24-01-16_16 Bit_Kay_Gel 2_antiShh Rabbit_10-4sec labelled.jpg
- __MACOSX/Figure Supplement 5 - Source Data 1/._E_24-01-16_16 Bit_Kay_Gel 2_antiShh Rabbit_10-4sec labelled.jpg
- Figure Supplement 5 - Source Data 1/E_24-01-16_16 Bit_Kay_Gel 2_antiShh Rabbit_10-4sec.jpg
- __MACOSX/Figure Supplement 5 - Source Data 1/._E_24-01-16_16 Bit_Kay_Gel 2_antiShh Rabbit_10-4sec.jpg
- Figure Supplement 5 - Source Data 1/F_2021-03-21_VS32_H7 S268 48h+_Gel1_aShh_16bit_SS_3sec labelled.jpg
- __MACOSX/Figure Supplement 5 - Source Data 1/._F_2021-03-21_VS32_H7 S268 48h+_Gel1_aShh_16bit_SS_3sec labelled.jpg
- Figure Supplement 5 - Source Data 1/F_2021-03-21_VS32_H7 S268 48h+_Gel1_aShh_16bit_SS_3sec.jpg
- __MACOSX/Figure Supplement 5 - Source Data 1/._F_2021-03-21_VS32_H7 S268 48h+_Gel1_aShh_16bit_SS_3sec.jpg
- Figure Supplement 5 - Source Data 1/F_C3 activity.pzf
- __MACOSX/Figure Supplement 5 - Source Data 1/._F_C3 activity.pzf
- Figure Supplement 5 - Source Data 1/G_qPCR S1 vs RND old.pzfx
- __MACOSX/Figure Supplement 5 - Source Data 1/._G_qPCR S1 vs RND old.pzfx
- Figure Supplement 5 - Source Data 1/G_qPCR S268 vs RND.pzfx
- __MACOSX/Figure Supplement 5 - Source Data 1/._G_qPCR S268 vs RND.pzfx
