# Supplementary material for: Two-way Dispatched function in Sonic hedgehog shedding and transfer to high-density lipoproteins
Source: eLife. 2024 Sep 19;12:RP86920. doi: 10.7554/eLife.86920 (PMC11412720; doi:10.7554/eLife.86920)
Supplement: Figure 5—source data 1. — A, B contain uncropped western blots shown in Figure 5A and B. C contains uncropped western blots of seven biological replicates showing that HDL presence renders Scube2 function obsolete. Prizm file C quantifies similar relative Shh release from nt Ctrl cells in the presence of HDL, irrespective of Scube2 presence or absence (as shown in Figure 5C). The Excel file contains raw data of Figure 5A’, A’’, B’ and B’’. [file elife-86920-fig5-data1.zip]

Archive with 56 entries (55 files):
- Figure_5_Source_Data_1 /
- __MACOSX/._Figure_5_Source_Data_1 
- Figure_5_Source_Data_1 /.DS_Store
- __MACOSX/Figure_5_Source_Data_1 /._.DS_Store
- Figure_5_Source_Data_1 /A'-B''_RP_HPLC_and_gel_filtration.xlsx
- __MACOSX/Figure_5_Source_Data_1 /._A'-B''_RP_HPLC_and_gel_filtration.xlsx
- Figure_5_Source_Data_1 /A_V757_shh labelled.jpg
- __MACOSX/Figure_5_Source_Data_1 /._A_V757_shh labelled.jpg
- Figure_5_Source_Data_1 /A_V757_shh.jpg
- __MACOSX/Figure_5_Source_Data_1 /._A_V757_shh.jpg
- Figure_5_Source_Data_1 /B''_GF2_Shh+HDL_antiApoE4 labelled.jpg
- __MACOSX/Figure_5_Source_Data_1 /._B''_GF2_Shh+HDL_antiApoE4 labelled.jpg
- Figure_5_Source_Data_1 /B''_GF2_Shh+HDL_antiApoE4.jpg
- __MACOSX/Figure_5_Source_Data_1 /._B''_GF2_Shh+HDL_antiApoE4.jpg
- Figure_5_Source_Data_1 /B''_GF_antiApoA1 labelled.jpg
- __MACOSX/Figure_5_Source_Data_1 /._B''_GF_antiApoA1 labelled.jpg
- Figure_5_Source_Data_1 /B''_GF_antiApoA1.jpg
- __MACOSX/Figure_5_Source_Data_1 /._B''_GF_antiApoA1.jpg
- Figure_5_Source_Data_1 /B''_GF_Gel 2_Shh+HDL_antiShh rabbit labelled.jpg
- __MACOSX/Figure_5_Source_Data_1 /._B''_GF_Gel 2_Shh+HDL_antiShh rabbit labelled.jpg
- Figure_5_Source_Data_1 /B''_GF_Gel 2_Shh+HDL_antiShh rabbit.jpg
- __MACOSX/Figure_5_Source_Data_1 /._B''_GF_Gel 2_Shh+HDL_antiShh rabbit.jpg
- Figure_5_Source_Data_1 /B_V753_2_1min labelled.jpg
- __MACOSX/Figure_5_Source_Data_1 /._B_V753_2_1min labelled.jpg
- Figure_5_Source_Data_1 /B_V753_2_1min.jpg
- __MACOSX/Figure_5_Source_Data_1 /._B_V753_2_1min.jpg
- Figure_5_Source_Data_1 /C_raw_blot_1_H7 HDL 1 labelled.jpg
- __MACOSX/Figure_5_Source_Data_1 /._C_raw_blot_1_H7 HDL 1 labelled.jpg
- Figure_5_Source_Data_1 /C_raw_blot_1_H7 HDL 1.jpg
- __MACOSX/Figure_5_Source_Data_1 /._C_raw_blot_1_H7 HDL 1.jpg
- Figure_5_Source_Data_1 /C_raw_blot_2_H7 HDL 2 labelled.jpg
- __MACOSX/Figure_5_Source_Data_1 /._C_raw_blot_2_H7 HDL 2 labelled.jpg
- Figure_5_Source_Data_1 /C_raw_blot_2_H7 HDL 2.jpg
- __MACOSX/Figure_5_Source_Data_1 /._C_raw_blot_2_H7 HDL 2.jpg
- Figure_5_Source_Data_1 /C_raw_blot_3_H7 HDL labelled.jpg
- __MACOSX/Figure_5_Source_Data_1 /._C_raw_blot_3_H7 HDL labelled.jpg
- Figure_5_Source_Data_1 /C_raw_blot_3_H7 HDL.jpg
- __MACOSX/Figure_5_Source_Data_1 /._C_raw_blot_3_H7 HDL.jpg
- Figure_5_Source_Data_1 /C_raw_blot_4_V752_2_Shh_30sec labelled.jpg
- __MACOSX/Figure_5_Source_Data_1 /._C_raw_blot_4_V752_2_Shh_30sec labelled.jpg
- Figure_5_Source_Data_1 /C_raw_blot_4_V752_2_Shh_30sec.jpg
- __MACOSX/Figure_5_Source_Data_1 /._C_raw_blot_4_V752_2_Shh_30sec.jpg
- Figure_5_Source_Data_1 /C_raw_blot_5_V787_Shh_4_7sec labelled.jpg
- __MACOSX/Figure_5_Source_Data_1 /._C_raw_blot_5_V787_Shh_4_7sec labelled.jpg
- Figure_5_Source_Data_1 /C_raw_blot_5_V787_Shh_4_7sec.jpg
- __MACOSX/Figure_5_Source_Data_1 /._C_raw_blot_5_V787_Shh_4_7sec.jpg
- Figure_5_Source_Data_1 /C_raw_blot_6_V787_Shh_5_7sec labelled.jpg
- __MACOSX/Figure_5_Source_Data_1 /._C_raw_blot_6_V787_Shh_5_7sec labelled.jpg
- Figure_5_Source_Data_1 /C_raw_blot_6_V787_Shh_5_7sec.jpg
- __MACOSX/Figure_5_Source_Data_1 /._C_raw_blot_6_V787_Shh_5_7sec.jpg
- Figure_5_Source_Data_1 /C_raw_blot_7_V787_Shh_6_4sec labelled.jpg
- __MACOSX/Figure_5_Source_Data_1 /._C_raw_blot_7_V787_Shh_6_4sec labelled.jpg
- Figure_5_Source_Data_1 /C_raw_blot_7_V787_Shh_6_4sec.jpg
- __MACOSX/Figure_5_Source_Data_1 /._C_raw_blot_7_V787_Shh_6_4sec.jpg
- Figure_5_Source_Data_1 /C_truncated_released_Shh_HDL.prism
- __MACOSX/Figure_5_Source_Data_1 /._C_truncated_released_Shh_HDL.prism
