# Supplementary material for: Two-way Dispatched function in Sonic hedgehog shedding and transfer to high-density lipoproteins
Source: eLife. 2024 Sep 19;12:RP86920. doi: 10.7554/eLife.86920 (PMC11412720; doi:10.7554/eLife.86920)
Supplement: Figure 5—source data 1. — A, B contain uncropped western blots shown in Figure 5A and B. C contains uncropped western blots of seven biological replicates showing that HDL presence renders Scube2 function obsolete. Prizm file C quantifies similar relative Shh release from nt Ctrl cells in the presence of HDL, irrespective of Scube2 presence or absence (as shown in Figure 5C). The Excel file contains raw data of Figure 5A’, A’’, B’ and B’’. [file elife-86920-fig5-data1.zip › Figure_5_Source_Data_1 /A'-B''_RP_HPLC_and_gel_filtration.xlsx]

## Sheet: Sheet1
	Fraktion	lane	Area	%
	25	1	0	0
	26	2	0	0
	27	3	0	0
	28	4	21204.5	100
	29	5	1717.99	8.10199
	30	6	230.607	1.08754
	31	7	251.778	1.18738
	32	8	83.92	0.395764
	33	9	157.92	0.744746
	34	10	104.749	0.493993
	35	11	282.607	1.33277
	36	12	430.849	2.03187
	37	13	0	0
	38	14	0	0
	Fraktion	lane	H7 ohne HDL	Scube2
	25	1	0.456673	0
	26	2	0.799178	0
	27	3	1.02751	0
	28	4	0.799178	0
	29	5	1.0846	0
	30	6	1.14168	6.8616
	31	7	1.37002	100
	32	8	2.19888	61.5812
	33	9	8.55463	10.6481
	34	10	77.7883	0
	35	11	100	0
	36	12	15.8202	0
										Figure 5A''
Fraktion	lane	Area	%
25	1	0	0
26	2	0	0
27	3	0	0
28	4	1142.96	2.71003
29	5	1011.98	2.39947
30	6	2177.16	5.1622
31	7	5750.35	13.6345
32	8	37823.9	89.6833
33	9	42175	100
34	10	35924.8	85.1802
35	11	26481.4	62.7892
36	12	6129.65	14.5338
37	13	2174.34	5.15552
38	14	0	0
Fraktion	lane	C3H10	H7 HDL V766	Scube	ApoA1
25	1	22.1883	3.53211	0	15.8819
26	2	23.2693	12.7593	0	39.3272
27	3	38.8311	15.6719	0	54.7667
28	4	100	62.063	0	76.7348
29	5	94.8873	100	0	100
30	6	41.2709	18.9776	6.8616	37.744
31	7	11.4078	5.34892	100	9.54586
32	8	7.19999	0	61.5812	3.81942
33	9	2.68769	0	10.6481	1.75953
34	10	4.03153	2.49876	0	0
35	11	1.84844	5.70291	0	0
36	12	0	0	0	0
						Figure 5B''
