# Supplementary material for: Two-way Dispatched function in Sonic hedgehog shedding and transfer to high-density lipoproteins
Source: eLife. 2024 Sep 19;12:RP86920. doi: 10.7554/eLife.86920 (PMC11412720; doi:10.7554/eLife.86920)
Supplement: Figure 6—source data 1. — A, B contain files demonstrating that palmitoylated Shh and non-palmitoylated C25SShh are both biologically active in C3H10T1/2 cells and NIH3T3 cells when released in HDL presence. [file elife-86920-fig6-data1.zip]

Archive with 10 entries (9 files):
- Figure_6_Source_Data_1 /
- __MACOSX/._Figure_6_Source_Data_1 
- Figure_6_Source_Data_1 /.DS_Store
- __MACOSX/Figure_6_Source_Data_1 /._.DS_Store
- Figure_6_Source_Data_1 /A_VS250 HDL AP.prism
- __MACOSX/Figure_6_Source_Data_1 /._A_VS250 HDL AP.prism
- Figure_6_Source_Data_1 /B_qPCRVS249_HDL.prism
- __MACOSX/Figure_6_Source_Data_1 /._B_qPCRVS249_HDL.prism
- Figure_6_Source_Data_1 /B_qPCRVS253HDL_NIH_cells.prism
- __MACOSX/Figure_6_Source_Data_1 /._B_qPCRVS253HDL_NIH_cells.prism
