# Supplementary material for: Two-way Dispatched function in Sonic hedgehog shedding and transfer to high-density lipoproteins
Source: eLife. 2024 Sep 19;12:RP86920. doi: 10.7554/eLife.86920 (PMC11412720; doi:10.7554/eLife.86920)
Supplement: Figure 7—source data 1. — A, B contain uncropped western blots shown in Figure 7A and B. The Excel file contains raw data used in Figure 7A’–E. [file elife-86920-fig7-data1.zip]

Archive with 22 entries (21 files):
- Figure_7_Source_Data_1 /
- __MACOSX/._Figure_7_Source_Data_1 
- Figure_7_Source_Data_1 /.DS_Store
- __MACOSX/Figure_7_Source_Data_1 /._.DS_Store
- Figure_7_Source_Data_1 /A'-E_gel_filtration.xlsx
- __MACOSX/Figure_7_Source_Data_1 /._A'-E_gel_filtration.xlsx
- Figure_7_Source_Data_1 /A_V757_9_aShh labelled.jpg
- __MACOSX/Figure_7_Source_Data_1 /._A_V757_9_aShh labelled.jpg
- Figure_7_Source_Data_1 /A_V757_9_aShh.jpg
- __MACOSX/Figure_7_Source_Data_1 /._A_V757_9_aShh.jpg
- Figure_7_Source_Data_1 /A_V765_H18 labelled.jpg
- __MACOSX/Figure_7_Source_Data_1 /._A_V765_H18 labelled.jpg
- Figure_7_Source_Data_1 /A_V765_H18.jpg
- __MACOSX/Figure_7_Source_Data_1 /._A_V765_H18.jpg
- Figure_7_Source_Data_1 /B_V752_4_Shh_ labelled.jpg
- __MACOSX/Figure_7_Source_Data_1 /._B_V752_4_Shh_ labelled.jpg
- Figure_7_Source_Data_1 /B_V752_4_Shh_.jpg
- __MACOSX/Figure_7_Source_Data_1 /._B_V752_4_Shh_.jpg
- Figure_7_Source_Data_1 /B_V760_2_Shh labelled.jpg
- __MACOSX/Figure_7_Source_Data_1 /._B_V760_2_Shh labelled.jpg
- Figure_7_Source_Data_1 /B_V760_2_Shh.jpg
- __MACOSX/Figure_7_Source_Data_1 /._B_V760_2_Shh.jpg
