# Supplementary material for: Two-way Dispatched function in Sonic hedgehog shedding and transfer to high-density lipoproteins
Source: eLife. 2024 Sep 19;12:RP86920. doi: 10.7554/eLife.86920 (PMC11412720; doi:10.7554/eLife.86920)
Supplement: Figure 7—figure supplement 1—source data 1. [file elife-86920-fig7-figsupp1-data1.zip]

Archive with 56 entries (55 files):
- Figure 7-Figure Supplement 1 - Source Data 1/
- __MACOSX/._Figure 7-Figure Supplement 1 - Source Data 1
- Figure 7-Figure Supplement 1 - Source Data 1/.DS_Store
- __MACOSX/Figure 7-Figure Supplement 1 - Source Data 1/._.DS_Store
- Figure 7-Figure Supplement 1 - Source Data 1/A_V765_1_wash_actin_1min labelled.jpg
- __MACOSX/Figure 7-Figure Supplement 1 - Source Data 1/._A_V765_1_wash_actin_1min labelled.jpg
- Figure 7-Figure Supplement 1 - Source Data 1/A_V765_1_wash_actin_1min.jpg
- __MACOSX/Figure 7-Figure Supplement 1 - Source Data 1/._A_V765_1_wash_actin_1min.jpg
- Figure 7-Figure Supplement 1 - Source Data 1/A_V765_1_wash_Flag_1min labelled.jpg
- __MACOSX/Figure 7-Figure Supplement 1 - Source Data 1/._A_V765_1_wash_Flag_1min labelled.jpg
- Figure 7-Figure Supplement 1 - Source Data 1/A_V765_1_wash_Flag_1min.jpg
- __MACOSX/Figure 7-Figure Supplement 1 - Source Data 1/._A_V765_1_wash_Flag_1min.jpg
- Figure 7-Figure Supplement 1 - Source Data 1/A_V765_H18_wash_30sec labelled.jpg
- __MACOSX/Figure 7-Figure Supplement 1 - Source Data 1/._A_V765_H18_wash_30sec labelled.jpg
- Figure 7-Figure Supplement 1 - Source Data 1/A_V765_H18_wash_30sec.jpg
- __MACOSX/Figure 7-Figure Supplement 1 - Source Data 1/._A_V765_H18_wash_30sec.jpg
- Figure 7-Figure Supplement 1 - Source Data 1/A_V765_H18w_ponS labelled.jpg
- __MACOSX/Figure 7-Figure Supplement 1 - Source Data 1/._A_V765_H18w_ponS labelled.jpg
- Figure 7-Figure Supplement 1 - Source Data 1/A_V765_H18w_ponS.jpg
- __MACOSX/Figure 7-Figure Supplement 1 - Source Data 1/._A_V765_H18w_ponS.jpg
- Figure 7-Figure Supplement 1 - Source Data 1/B_V757_9_0.6min_aShh labelled.jpg
- __MACOSX/Figure 7-Figure Supplement 1 - Source Data 1/._B_V757_9_0.6min_aShh labelled.jpg
- Figure 7-Figure Supplement 1 - Source Data 1/B_V757_9_0.6min_aShh.jpg
- __MACOSX/Figure 7-Figure Supplement 1 - Source Data 1/._B_V757_9_0.6min_aShh.jpg
- Figure 7-Figure Supplement 1 - Source Data 1/B_V757_9_actin_top7sec labelled.jpg
- __MACOSX/Figure 7-Figure Supplement 1 - Source Data 1/._B_V757_9_actin_top7sec labelled.jpg
- Figure 7-Figure Supplement 1 - Source Data 1/B_V757_9_actin_top7sec.jpg
- __MACOSX/Figure 7-Figure Supplement 1 - Source Data 1/._B_V757_9_actin_top7sec.jpg
- Figure 7-Figure Supplement 1 - Source Data 1/B_V757_9_ApoA1_1min labelled.jpg
- __MACOSX/Figure 7-Figure Supplement 1 - Source Data 1/._B_V757_9_ApoA1_1min labelled.jpg
- Figure 7-Figure Supplement 1 - Source Data 1/B_V757_9_ApoA1_1min.jpg
- __MACOSX/Figure 7-Figure Supplement 1 - Source Data 1/._B_V757_9_ApoA1_1min.jpg
- Figure 7-Figure Supplement 1 - Source Data 1/B_V757_Flag_9-1min labelled.jpg
- __MACOSX/Figure 7-Figure Supplement 1 - Source Data 1/._B_V757_Flag_9-1min labelled.jpg
- Figure 7-Figure Supplement 1 - Source Data 1/B_V757_Flag_9-1min.jpg
- __MACOSX/Figure 7-Figure Supplement 1 - Source Data 1/._B_V757_Flag_9-1min.jpg
- Figure 7-Figure Supplement 1 - Source Data 1/C_21-02-2022_16Bit_V753-4_anti Actin_41sec labelled.jpg
- __MACOSX/Figure 7-Figure Supplement 1 - Source Data 1/._C_21-02-2022_16Bit_V753-4_anti Actin_41sec labelled.jpg
- Figure 7-Figure Supplement 1 - Source Data 1/C_21-02-2022_16Bit_V753-4_anti Actin_41sec.jpg
- __MACOSX/Figure 7-Figure Supplement 1 - Source Data 1/._C_21-02-2022_16Bit_V753-4_anti Actin_41sec.jpg
- Figure 7-Figure Supplement 1 - Source Data 1/C_V752_4_Shh_2min labelled.jpg
- __MACOSX/Figure 7-Figure Supplement 1 - Source Data 1/._C_V752_4_Shh_2min labelled.jpg
- Figure 7-Figure Supplement 1 - Source Data 1/C_V752_4_Shh_2min.jpg
- __MACOSX/Figure 7-Figure Supplement 1 - Source Data 1/._C_V752_4_Shh_2min.jpg
- Figure 7-Figure Supplement 1 - Source Data 1/D_V760_2_1min_ApoA1 labelled.jpg
- __MACOSX/Figure 7-Figure Supplement 1 - Source Data 1/._D_V760_2_1min_ApoA1 labelled.jpg
- Figure 7-Figure Supplement 1 - Source Data 1/D_V760_2_1min_ApoA1.jpg
- __MACOSX/Figure 7-Figure Supplement 1 - Source Data 1/._D_V760_2_1min_ApoA1.jpg
- Figure 7-Figure Supplement 1 - Source Data 1/D_V760_2_1min_Scube labelled.jpg
- __MACOSX/Figure 7-Figure Supplement 1 - Source Data 1/._D_V760_2_1min_Scube labelled.jpg
- Figure 7-Figure Supplement 1 - Source Data 1/D_V760_2_1min_Scube.jpg
- __MACOSX/Figure 7-Figure Supplement 1 - Source Data 1/._D_V760_2_1min_Scube.jpg
- Figure 7-Figure Supplement 1 - Source Data 1/D_V760_2_1min_Shh labelled.jpg
- __MACOSX/Figure 7-Figure Supplement 1 - Source Data 1/._D_V760_2_1min_Shh labelled.jpg
- Figure 7-Figure Supplement 1 - Source Data 1/D_V760_2_1min_Shh.jpg
- __MACOSX/Figure 7-Figure Supplement 1 - Source Data 1/._D_V760_2_1min_Shh.jpg
