# Supplementary material for: Two-way Dispatched function in Sonic hedgehog shedding and transfer to high-density lipoproteins
Source: eLife. 2024 Sep 19;12:RP86920. doi: 10.7554/eLife.86920 (PMC11412720; doi:10.7554/eLife.86920)
Supplement: Figure 8—figure supplement 1—source data 1. [file elife-86920-fig8-figsupp1-data1.zip]

Archive with 8 entries (7 files):
- Figure 8-Figure Supplement 1 - Source Data 1 /
- __MACOSX/._Figure 8-Figure Supplement 1 - Source Data 1 
- Figure 8-Figure Supplement 1 - Source Data 1 /.DS_Store
- __MACOSX/Figure 8-Figure Supplement 1 - Source Data 1 /._.DS_Store
- Figure 8-Figure Supplement 1 - Source Data 1 /A_Supplement in vivo eyes.prism
- __MACOSX/Figure 8-Figure Supplement 1 - Source Data 1 /._A_Supplement in vivo eyes.prism
- Figure 8-Figure Supplement 1 - Source Data 1 /B_N-C-terminal en>Gal4.pzf
- __MACOSX/Figure 8-Figure Supplement 1 - Source Data 1 /._B_N-C-terminal en>Gal4.pzf
